# Supplementary material for: Predictors of abortions in Rural Ghana: a cross-sectional study
Source: BMC Public Health. 2015 Feb 28;15:202. doi: 10.1186/s12889-015-1572-1 (PMC4350647; doi:10.1186/s12889-015-1572-1)
Supplement: Additional file 1: — STATA dataset used for analysis. [file 12889_2015_1572_MOESM1_ESM.zip]

Archive with 1 entries (1 files):
- 1079776673133148_add1.dta
